# Supplementary material for: Spatial Distribution of Private Gene Mutations in Clear Cell Renal Cell Carcinoma
Source: Cancers (Basel). 2021 Apr 30;13(9):2163. doi: 10.3390/cancers13092163 (PMC8124666; doi:10.3390/cancers13092163)
Supplement: Supplementary file 1 [file cancers-13-02163-s001.zip]

Archive with 5 entries (4 files):
- cancers-1139340-supplementary materials/
- cancers-1139340-supplementary materials/Additional_File_1.pdf
- cancers-1139340-supplementary materials/Additional_file_2.zip
- cancers-1139340-supplementary materials/Additional_File_3.txt
- cancers-1139340-supplementary materials/Additional_File_4.bed
