# Supplementary material for: Spatial Distribution of Private Gene Mutations in Clear Cell Renal Cell Carcinoma
Source: Cancers (Basel). 2021 Apr 30;13(9):2163. doi: 10.3390/cancers13092163 (PMC8124666; doi:10.3390/cancers13092163)
Supplement: Supplementary file 1 [file cancers-13-02163-s001.zip › cancers-1139340-supplementary materials/Additional_File_4.bed]

chr1	9415827	9416835	SPSB1
chr1	9427185	9427296	SPSB1
chr1	9427367	9427734	SPSB1
chr1	9427831	9427982	SPSB1
chr1	11167378	11167722	MTOR
chr1	11167735	11167830	MTOR
chr1	11168125	11168428	MTOR
chr1	11169251	11169831	MTOR
chr1	11169857	11169975	MTOR
chr1	11172540	11172639	MTOR
chr1	11172658	11173109	MTOR
chr1	11173125	11173222	MTOR
chr1	11174321	11175064	MTOR
chr1	11175135	11175658	MTOR
chr1	11176848	11176943	MTOR
chr1	11176994	11177185	MTOR
chr1	11180937	11181130	MTOR
chr1	11181209	11181655	MTOR
chr1	11181828	11181927	MTOR
chr1	11181957	11182237	MTOR
chr1	11184362	11184833	MTOR
chr1	11186389	11186515	MTOR
chr1	11186573	11187288	MTOR
chr1	11187525	11187846	MTOR
chr1	11187865	11189142	MTOR
chr1	11189532	11190013	MTOR
chr1	11190043	11190206	MTOR
chr1	11190486	11190933	MTOR
chr1	11190950	11191107	MTOR
chr1	11192982	11193437	MTOR
chr1	11193459	11193554	MTOR
chr1	11194163	11194258	MTOR
chr1	11194350	11194612	MTOR
chr1	11194677	11194776	MTOR
chr1	11199076	11199191	MTOR
chr1	11199221	11199699	MTOR
chr1	11199709	11199846	MTOR
chr1	11199855	11199950	MTOR
chr1	11204318	11204494	MTOR
chr1	11204534	11205254	MTOR
chr1	11206656	11207065	MTOR
chr1	11209956	11210348	MTOR
chr1	11210516	11210665	MTOR
chr1	11216880	11216975	MTOR
chr1	11217017	11217112	MTOR
chr1	11217118	11217418	MTOR
chr1	11217444	11217549	MTOR
chr1	11227339	11227534	MTOR
chr1	11227544	11227730	MTOR
chr1	11258982	11259132	MTOR
chr1	11259230	11259843	MTOR
chr1	11259849	11259959	MTOR
chr1	11264182	11264327	MTOR
chr1	11264471	11264867	MTOR
chr1	11269143	11269729	MTOR
chr1	11270697	11271072	MTOR
chr1	11271244	11271395	MTOR
chr1	11271989	11272128	MTOR
chr1	11272175	11272271	MTOR
chr1	11272299	11272679	MTOR
chr1	11272745	11273079	MTOR
chr1	11273206	11273785	MTOR
chr1	11276100	11276412	MTOR
chr1	11276481	11276576	MTOR
chr1	11288626	11289102	MTOR
chr1	11289149	11289246	MTOR
chr1	11289263	11289362	MTOR
chr1	11290782	11291652	MTOR
chr1	11291664	11291847	MTOR
chr1	11292193	11292338	MTOR
chr1	11292377	11292721	MTOR
chr1	11293185	11293283	MTOR
chr1	11293327	11293640	MTOR
chr1	11293642	11293813	MTOR
chr1	11294149	11294292	MTOR
chr1	11294307	11294441	MTOR
chr1	11294587	11294686	MTOR
chr1	11297591	11298750	MTOR
chr1	11300045	11300587	MTOR
chr1	11300592	11300695	MTOR
chr1	11300739	11300838	MTOR
chr1	11301420	11301855	MTOR
chr1	11301890	11301985	MTOR
chr1	11303024	11303497	MTOR
chr1	11307391	11308337	MTOR
chr1	11308384	11308479	MTOR
chr1	11313622	11313775	MTOR
chr1	11313815	11314191	MTOR
chr1	11315782	11315888	MTOR
chr1	11315963	11316432	MTOR
chr1	11316904	11317372	MTOR
chr1	11318251	11318346	MTOR
chr1	11318426	11318834	MTOR
chr1	11319008	11319103	MTOR
chr1	11319158	11319607	MTOR
chr1	11319631	11319730	MTOR
chr1	11319732	11319827	MTOR
chr1	11333336	11333435	UBIAD1
chr1	11333487	11334145	UBIAD1
chr1	11334289	11334384	UBIAD1
chr1	11345438	11345533	UBIAD1
chr1	11345597	11346311	UBIAD1
chr1	11346378	11346473	UBIAD1
chr1	11351915	11352010	UBIAD1
chr1	11352142	11352238	UBIAD1
chr1	11354845	11355037	UBIAD1
chr1	11355125	11355221	UBIAD1
chr1	11866194	11866503	CLCN6
chr1	11866528	11866623	CLCN6
chr1	11866698	11866793	CLCN6
chr1	11866909	11867004	CLCN6
chr1	11867093	11867247	CLCN6
chr1	11875856	11876135	CLCN6
chr1	11876249	11876344	CLCN6
chr1	11876524	11876728	CLCN6
chr1	11876732	11876851	CLCN6
chr1	11876893	11876988	CLCN6
chr1	11879327	11879422	CLCN6
chr1	11879483	11879671	CLCN6
chr1	11879756	11879851	CLCN6
chr1	11880308	11880486	CLCN6
chr1	11882655	11882969	CLCN6
chr1	11883603	11884011	CLCN6
chr1	11884288	11884383	CLCN6
chr1	11884414	11884646	CLCN6
chr1	11884703	11884806	CLCN6
chr1	11885979	11886346	CLCN6
chr1	11886378	11886473	CLCN6
chr1	11886832	11886927	CLCN6
chr1	11886965	11887361	CLCN6
chr1	11887470	11887567	CLCN6
chr1	11887801	11887896	CLCN6
chr1	11887915	11888157	CLCN6
chr1	11888167	11888407	CLCN6
chr1	11888451	11888760	CLCN6
chr1	11888762	11888857	CLCN6
chr1	11888885	11889406	CLCN6
chr1	11889422	11889521	CLCN6
chr1	11893277	11893412	CLCN6
chr1	11893457	11894116	CLCN6
chr1	11894143	11894591	CLCN6
chr1	11894592	11894876	CLCN6
chr1	11895941	11896384	CLCN6
chr1	11896786	11897698	CLCN6
chr1	11898277	11899110	CLCN6
chr1	11899158	11899287	CLCN6
chr1	11900076	11900412	CLCN6
chr1	11900623	11900718	CLCN6
chr1	15944022	15944384	DDI2
chr1	15944447	15944544	DDI2
chr1	15953144	15953239	DDI2
chr1	15953288	15953383	DDI2
chr1	15953429	15953524	DDI2
chr1	15956592	15957156	DDI2
chr1	15957171	15957270	DDI2
chr1	15959667	15959762	DDI2
chr1	15959767	15960151	DDI2
chr1	15960165	15960482	DDI2
chr1	15964645	15965078	DDI2
chr1	15969587	15969682	DDI2
chr1	15969790	15969911	DDI2
chr1	15969914	15970348	DDI2
chr1	15976090	15976185	DDI2
chr1	15976207	15976454	DDI2
chr1	15977949	15978044	DDI2
chr1	15978110	15978479	DDI2
chr1	15982726	15982821	DDI2
chr1	15982979	15983158	DDI2
chr1	15983263	15983358	DDI2
chr1	16174363	16174493	SPEN
chr1	16174506	16174734	SPEN
chr1	16199192	16199713	SPEN
chr1	16200530	16200808	SPEN
chr1	16200857	16201086	SPEN
chr1	16201087	16201186	SPEN
chr1	16202456	16202633	SPEN
chr1	16202636	16203218	SPEN
chr1	16203232	16203423	SPEN
chr1	16235434	16235529	SPEN
chr1	16235698	16236186	SPEN
chr1	16237415	16237561	SPEN
chr1	16237573	16237932	SPEN
chr1	16238001	16238096	SPEN
chr1	16242578	16242766	SPEN
chr1	16242981	16243076	SPEN
chr1	16245198	16245300	SPEN
chr1	16245302	16245700	SPEN
chr1	16245772	16246116	SPEN
chr1	16246999	16247094	SPEN
chr1	16247217	16247671	SPEN
chr1	16248706	16248914	SPEN
chr1	16254477	16254769	SPEN
chr1	16254778	16259270	SPEN
chr1	16259280	16262853	SPEN
chr1	16262918	16263013	SPEN
chr1	16263511	16264533	SPEN
chr1	16265148	16265459	SPEN
chr1	16265461	16265559	SPEN
chr1	16265703	16266035	SPEN
chr1	18957934	18958260	PAX7
chr1	18960392	18960487	PAX7
chr1	18960579	18961225	PAX7
chr1	18961268	18961520	PAX7
chr1	18961530	18961831	PAX7
chr1	18962008	18962107	PAX7
chr1	18962377	18962472	PAX7
chr1	18962629	18962886	PAX7
chr1	18962910	18963097	PAX7
chr1	19017965	19018122	PAX7
chr1	19018146	19018633	PAX7
chr1	19027056	19027444	PAX7
chr1	19027486	19027582	PAX7
chr1	19029362	19029457	PAX7
chr1	19029486	19029927	PAX7
chr1	19061962	19062602	PAX7
chr1	19062643	19062738	PAX7
chr1	19070860	19070955	PAX7
chr1	19071069	19071169	PAX7
chr1	19071207	19071519	PAX7
chr1	23836042	23836196	E2F2
chr1	23836269	23836793	E2F2
chr1	23842556	23842651	E2F2
chr1	23842696	23843156	E2F2
chr1	23845153	23845260	E2F2
chr1	23845388	23845769	E2F2
chr1	23847186	23847687	E2F2
chr1	23847793	23847890	E2F2
chr1	23847999	23848116	E2F2
chr1	23848212	23848690	E2F2
chr1	23850623	23850787	E2F2
chr1	23850806	23851084	E2F2
chr1	23851112	23851250	E2F2
chr1	23856766	23856861	E2F2
chr1	23856918	23857379	E2F2
chr1	23857440	23857647	E2F2
chr1	26149470	26150302	MTFR1L
chr1	26152834	26152985	MTFR1L
chr1	26152996	26153476	MTFR1L
chr1	26153523	26153623	MTFR1L
chr1	26155750	26156419	MTFR1L
chr1	26156526	26156622	MTFR1L
chr1	26156716	26156811	MTFR1L
chr1	26158168	26158615	MTFR1L
chr1	26158783	26158878	MTFR1L
chr1	27022641	27022753	ARID1A
chr1	27022822	27024109	ARID1A
chr1	27055873	27055972	ARID1A
chr1	27056038	27056474	ARID1A
chr1	27057524	27057990	ARID1A
chr1	27058034	27058146	ARID1A
chr1	27058228	27058422	ARID1A
chr1	27058844	27058939	ARID1A
chr1	27058956	27059073	ARID1A
chr1	27059110	27059368	ARID1A
chr1	27059436	27059532	ARID1A
chr1	27087121	27087690	ARID1A
chr1	27087700	27088070	ARID1A
chr1	27088294	27088389	ARID1A
chr1	27088440	27089015	ARID1A
chr1	27089036	27089164	ARID1A
chr1	27089183	27089278	ARID1A
chr1	27089360	27089521	ARID1A
chr1	27089550	27089628	ARID1A
chr1	27089632	27089907	ARID1A
chr1	27092546	27093347	ARID1A
chr1	27093996	27094092	ARID1A
chr1	27094195	27094725	ARID1A
chr1	27094742	27094837	ARID1A
chr1	27097440	27098009	ARID1A
chr1	27098650	27098822	ARID1A
chr1	27098883	27099684	ARID1A
chr1	27099732	27100286	ARID1A
chr1	27100297	27100578	ARID1A
chr1	27100692	27101757	ARID1A
chr1	27101788	27101909	ARID1A
chr1	27101916	27102011	ARID1A
chr1	27102012	27102346	ARID1A
chr1	27102354	27102564	ARID1A
chr1	27105272	27105367	ARID1A
chr1	27105434	27106509	ARID1A
chr1	27106519	27107362	ARID1A
chr1	27107437	27107532	ARID1A
chr1	27695393	27695488	FCN3
chr1	27695610	27696210	FCN3
chr1	27696932	27697400	FCN3
chr1	27697408	27697566	FCN3
chr1	27697620	27697716	FCN3
chr1	27699423	27699518	FCN3
chr1	27699527	27699874	FCN3
chr1	27699884	27700086	FCN3
chr1	27700415	27700598	FCN3
chr1	27700616	27701132	FCN3
chr1	27701196	27701353	FCN3
chr1	27701485	27701597	FCN3
chr1	27720148	27721594	GPR3
chr1	28656886	28656988	MED18
chr1	28657045	28657372	MED18
chr1	28660838	28661502	MED18
chr1	31769577	31770162	ZCCHC17
chr1	31770202	31770374	ZCCHC17
chr1	31782501	31782596	ZCCHC17
chr1	31782855	31783310	ZCCHC17
chr1	31790833	31790963	ZCCHC17
chr1	31790982	31791212	ZCCHC17
chr1	31791527	31791623	ZCCHC17
chr1	31791790	31792218	ZCCHC17
chr1	31809635	31809731	ZCCHC17
chr1	31809756	31809851	ZCCHC17
chr1	31809894	31810233	ZCCHC17
chr1	31811746	31811937	ZCCHC17
chr1	31819281	31819562	ZCCHC17
chr1	31819603	31819698	ZCCHC17
chr1	31821394	31821491	ZCCHC17
chr1	31821511	31821906	ZCCHC17
chr1	31836580	31836675	ZCCHC17
chr1	31836805	31837267	ZCCHC17
chr1	36931784	36932615	CSF3R
chr1	36932643	36932738	CSF3R
chr1	36933094	36933238	CSF3R
chr1	36933262	36933625	CSF3R
chr1	36933699	36933794	CSF3R
chr1	40147891	40147986	HPCAL4
chr1	40148056	40148591	HPCAL4
chr1	40149348	40149443	HPCAL4
chr1	40149510	40149820	HPCAL4
chr1	40149830	40149877	HPCAL4
chr1	40149887	40149999	HPCAL4
chr1	40150005	40150372	HPCAL4
chr1	43814514	43814719	MPL
chr1	43814843	43815271	MPL
chr1	47264545	47265072	CYP4B1
chr1	47276421	47276910	CYP4B1
chr1	47276938	47277108	CYP4B1
chr1	47277691	47277786	CYP4B1
chr1	47277792	47277924	CYP4B1
chr1	47277927	47278488	CYP4B1
chr1	47278856	47279049	CYP4B1
chr1	47279089	47279454	CYP4B1
chr1	47279545	47280063	CYP4B1
chr1	47280096	47280191	CYP4B1
chr1	47280538	47280678	CYP4B1
chr1	47280713	47280973	CYP4B1
chr1	47281112	47281254	CYP4B1
chr1	47282379	47282491	CYP4B1
chr1	47282552	47282952	CYP4B1
chr1	47282994	47283091	CYP4B1
chr1	47283110	47283205	CYP4B1
chr1	47283209	47283304	CYP4B1
chr1	47283482	47284079	CYP4B1
chr1	47284152	47284248	CYP4B1
chr1	47284278	47284532	CYP4B1
chr1	47284541	47284676	CYP4B1
chr1	50513739	50513877	ELAVL4
chr1	50514040	50514135	ELAVL4
chr1	50569413	50569508	ELAVL4
chr1	50569571	50569897	ELAVL4
chr1	50571487	50571586	ELAVL4
chr1	50571728	50572193	ELAVL4
chr1	50572202	50572375	ELAVL4
chr1	50574789	50574932	ELAVL4
chr1	50575033	50575128	ELAVL4
chr1	50575197	50575326	ELAVL4
chr1	50575418	50575513	ELAVL4
chr1	50575584	50575730	ELAVL4
chr1	50610405	50610500	ELAVL4
chr1	50610529	50610991	ELAVL4
chr1	50611089	50611185	ELAVL4
chr1	50642579	50643144	ELAVL4
chr1	50659216	50659311	ELAVL4
chr1	50659323	50659855	ELAVL4
chr1	50661070	50661525	ELAVL4
chr1	50661620	50661715	ELAVL4
chr1	50662929	50663222	ELAVL4
chr1	50663259	50663440	ELAVL4
chr1	50666298	50666397	ELAVL4
chr1	50666405	50667009	ELAVL4
chr1	50667012	50667107	ELAVL4
chr1	53308207	53308309	ZYG11A
chr1	53308379	53308682	ZYG11A
chr1	53308894	53308989	ZYG11A
chr1	53319981	53320199	ZYG11A
chr1	53320205	53320414	ZYG11A
chr1	53320515	53320626	ZYG11A
chr1	53322373	53322593	ZYG11A
chr1	53322595	53323479	ZYG11A
chr1	53323590	53323688	ZYG11A
chr1	53326223	53326318	ZYG11A
chr1	53326342	53326683	ZYG11A
chr1	53326856	53326952	ZYG11A
chr1	53329363	53329548	ZYG11A
chr1	53329552	53329869	ZYG11A
chr1	53329893	53330060	ZYG11A
chr1	53331981	53332308	ZYG11A
chr1	53332464	53332563	ZYG11A
chr1	53333032	53333300	ZYG11A
chr1	53333305	53333503	ZYG11A
chr1	53343235	53343648	ZYG11A
chr1	53343728	53343827	ZYG11A
chr1	53343853	53343948	ZYG11A
chr1	53347012	53347356	ZYG11A
chr1	53347381	53347477	ZYG11A
chr1	53347520	53347616	ZYG11A
chr1	53351241	53351520	ZYG11A
chr1	53351537	53351635	ZYG11A
chr1	53352454	53352823	ZYG11A
chr1	53352877	53352973	ZYG11A
chr1	53358342	53358815	ZYG11A
chr1	54474365	54474622	LDLRAD1
chr1	54474634	54474899	LDLRAD1
chr1	54474901	54474997	LDLRAD1
chr1	54475547	54475642	LDLRAD1
chr1	54475677	54476209	LDLRAD1
chr1	54477524	54477642	LDLRAD1
chr1	54477721	54478055	LDLRAD1
chr1	54478068	54478163	LDLRAD1
chr1	54479561	54480152	LDLRAD1
chr1	54482751	54482846	LDLRAD1
chr1	54482949	54483199	LDLRAD1
chr1	54483314	54483409	LDLRAD1
chr1	54483419	54483514	LDLRAD1
chr1	54483605	54483701	LDLRAD1
chr1	54483721	54483960	LDLRAD1
chr1	54484069	54484167	LDLRAD1
chr1	54604897	54604995	CDCP2
chr1	54605057	54605970	CDCP2
chr1	54606469	54606564	CDCP2
chr1	54606583	54607268	CDCP2
chr1	54609969	54610619	CDCP2
chr1	54618309	54618627	CDCP2
chr1	54618717	54618812	CDCP2
chr1	74492245	74492406	LRRIQ3
chr1	74492423	74492699	LRRIQ3
chr1	74506871	74507011	LRRIQ3
chr1	74507037	74507761	LRRIQ3
chr1	74507771	74507866	LRRIQ3
chr1	74540145	74540240	LRRIQ3
chr1	74540261	74540399	LRRIQ3
chr1	74540459	74540554	LRRIQ3
chr1	74540583	74540678	LRRIQ3
chr1	74549584	74550011	LRRIQ3
chr1	74550110	74550205	LRRIQ3
chr1	74575042	74575192	LRRIQ3
chr1	74609759	74609855	LRRIQ3
chr1	74609868	74609963	LRRIQ3
chr1	74610060	74610203	LRRIQ3
chr1	74610211	74610329	LRRIQ3
chr1	74610467	74610563	LRRIQ3
chr1	74621181	74621276	LRRIQ3
chr1	74621313	74621537	LRRIQ3
chr1	74621546	74621609	LRRIQ3
chr1	74621704	74621802	LRRIQ3
chr1	74646232	74646357	LRRIQ3
chr1	74646377	74646538	LRRIQ3
chr1	74646649	74646744	LRRIQ3
chr1	74647942	74648078	LRRIQ3
chr1	74648151	74648566	LRRIQ3
chr1	74648664	74648759	LRRIQ3
chr1	74648850	74649481	LRRIQ3
chr1	74649653	74649748	LRRIQ3
chr1	78470707	78471194	DNAJB4
chr1	78478561	78478659	DNAJB4
chr1	78478660	78479434	DNAJB4
chr1	78481441	78481536	DNAJB4
chr1	78481585	78482046	DNAJB4
chr1	84543850	84544126	PRKACB
chr1	84544226	84544321	PRKACB
chr1	84544323	84544418	PRKACB
chr1	84609852	84609947	PRKACB
chr1	84609974	84610442	PRKACB
chr1	84630005	84630267	PRKACB
chr1	84630301	84630412	PRKACB
chr1	84630439	84630538	PRKACB
chr1	84630553	84630798	PRKACB
chr1	84638942	84639129	PRKACB
chr1	84639154	84639266	PRKACB
chr1	84640699	84640744	PRKACB
chr1	84641320	84641417	PRKACB
chr1	84641430	84641527	PRKACB
chr1	84644695	84644790	PRKACB
chr1	84644792	84644912	PRKACB
chr1	84644925	84644983	PRKACB
chr1	84645012	84645107	PRKACB
chr1	84646957	84647111	PRKACB
chr1	84647119	84647487	PRKACB
chr1	84647691	84648219	PRKACB
chr1	84649716	84649811	PRKACB
chr1	84650642	84650990	PRKACB
chr1	84651228	84651326	PRKACB
chr1	84661934	84662033	PRKACB
chr1	84662056	84662151	PRKACB
chr1	84662212	84662544	PRKACB
chr1	84662552	84662647	PRKACB
chr1	84662743	84662838	PRKACB
chr1	84663336	84663463	PRKACB
chr1	84663503	84663623	PRKACB
chr1	84668248	84668535	PRKACB
chr1	84670067	84670246	PRKACB
chr1	84670444	84670539	PRKACB
chr1	84679568	84679663	PRKACB
chr1	84679792	84679994	PRKACB
chr1	84680021	84680265	PRKACB
chr1	84700664	84701097	PRKACB
chr1	85718224	85718416	C1ORF52
chr1	85718441	85718536	C1ORF52
chr1	85722926	85723021	C1ORF52
chr1	85723049	85723226	C1ORF52
chr1	85723266	85723365	C1ORF52
chr1	85724018	85724117	C1ORF52
chr1	85724126	85724459	C1ORF52
chr1	85724499	85724632	C1ORF52
chr1	85724749	85724875	C1ORF52
chr1	85724954	85725275	C1ORF52
chr1	85725285	85725547	C1ORF52
chr1	86119643	86119996	ZNHIT6
chr1	86123378	86123825	ZNHIT6
chr1	86142639	86142734	ZNHIT6
chr1	86142861	86143063	ZNHIT6
chr1	86144350	86144520	ZNHIT6
chr1	86146341	86146716	ZNHIT6
chr1	86146953	86147048	ZNHIT6
chr1	86167698	86167973	ZNHIT6
chr1	86171598	86171694	ZNHIT6
chr1	86171811	86172247	ZNHIT6
chr1	86173017	86173112	ZNHIT6
chr1	86173221	86173540	ZNHIT6
chr1	86173555	86173866	ZNHIT6
chr1	86173884	86174129	ZNHIT6
chr1	86174184	86174282	ZNHIT6
chr1	86196007	86196102	COL24A1
chr1	86196185	86196663	COL24A1
chr1	86200032	86200128	COL24A1
chr1	86200155	86200321	COL24A1
chr1	86200336	86200705	COL24A1
chr1	86200741	86200836	COL24A1
chr1	86201860	86202054	COL24A1
chr1	86202059	86202317	COL24A1
chr1	86202464	86202559	COL24A1
chr1	86203018	86203333	COL24A1
chr1	86209922	86210017	COL24A1
chr1	86210074	86210181	COL24A1
chr1	86210226	86210615	COL24A1
chr1	86210628	86210723	COL24A1
chr1	86211065	86211275	COL24A1
chr1	86211330	86211437	COL24A1
chr1	86227024	86227214	COL24A1
chr1	86227224	86227404	COL24A1
chr1	86241310	86241478	COL24A1
chr1	86246576	86246671	COL24A1
chr1	86246733	86247132	COL24A1
chr1	86248989	86249084	COL24A1
chr1	86249119	86249353	COL24A1
chr1	86249363	86249458	COL24A1
chr1	86249521	86249616	COL24A1
chr1	86249711	86250177	COL24A1
chr1	86250190	86250286	COL24A1
chr1	86251806	86251901	COL24A1
chr1	86251932	86252243	COL24A1
chr1	86282252	86282351	COL24A1
chr1	86282367	86282636	COL24A1
chr1	86282731	86282829	COL24A1
chr1	86282849	86282945	COL24A1
chr1	86283362	86283457	COL24A1
chr1	86283476	86283612	COL24A1
chr1	86283642	86283922	COL24A1
chr1	86288988	86289083	COL24A1
chr1	86289241	86289514	COL24A1
chr1	86289586	86289757	COL24A1
chr1	86304238	86304281	COL24A1
chr1	86304307	86304403	COL24A1
chr1	86304536	86304631	COL24A1
chr1	86306504	86306599	COL24A1
chr1	86306722	86307142	COL24A1
chr1	86307145	86307244	COL24A1
chr1	86307406	86307501	COL24A1
chr1	86307648	86308122	COL24A1
chr1	86313216	86313598	COL24A1
chr1	86314963	86315290	COL24A1
chr1	86333935	86334030	COL24A1
chr1	86334082	86334406	COL24A1
chr1	86334417	86334691	COL24A1
chr1	86340012	86340107	COL24A1
chr1	86340185	86340280	COL24A1
chr1	86340294	86340433	COL24A1
chr1	86340576	86340846	COL24A1
chr1	86340864	86341178	COL24A1
chr1	86341265	86341360	COL24A1
chr1	86342598	86342693	COL24A1
chr1	86342728	86342958	COL24A1
chr1	86342970	86343222	COL24A1
chr1	86354915	86355011	COL24A1
chr1	86355027	86355135	COL24A1
chr1	86355168	86355369	COL24A1
chr1	86355379	86355474	COL24A1
chr1	86361571	86361717	COL24A1
chr1	86361723	86361830	COL24A1
chr1	86361850	86362166	COL24A1
chr1	86372842	86372991	COL24A1
chr1	86373113	86373209	COL24A1
chr1	86374234	86374375	COL24A1
chr1	86375505	86375787	COL24A1
chr1	86377058	86377240	COL24A1
chr1	86426453	86426533	COL24A1
chr1	86426534	86426642	COL24A1
chr1	86426749	86426939	COL24A1
chr1	86426949	86427042	COL24A1
chr1	86430521	86430842	COL24A1
chr1	86430850	86430988	COL24A1
chr1	86435681	86435779	COL24A1
chr1	86435955	86436053	COL24A1
chr1	86436860	86437297	COL24A1
chr1	86453051	86453441	COL24A1
chr1	86453664	86453759	COL24A1
chr1	86482673	86483089	COL24A1
chr1	86487884	86488049	COL24A1
chr1	86488194	86488497	COL24A1
chr1	86488513	86488608	COL24A1
chr1	86488668	86488792	COL24A1
chr1	86488843	86488939	COL24A1
chr1	86497464	86497569	COL24A1
chr1	86497579	86497762	COL24A1
chr1	86499220	86499315	COL24A1
chr1	86499394	86499718	COL24A1
chr1	86512354	86512712	COL24A1
chr1	86515636	86515731	COL24A1
chr1	86515764	86515859	COL24A1
chr1	86523302	86523398	COL24A1
chr1	86523478	86523760	COL24A1
chr1	86524733	86524899	COL24A1
chr1	86524955	86525050	COL24A1
chr1	86529275	86529370	COL24A1
chr1	86529413	86529508	COL24A1
chr1	86554566	86554661	COL24A1
chr1	86554696	86555040	COL24A1
chr1	86555087	86555186	COL24A1
chr1	86557868	86558112	COL24A1
chr1	86577898	86578032	COL24A1
chr1	86578128	86578450	COL24A1
chr1	86578695	86578790	COL24A1
chr1	86580684	86580780	COL24A1
chr1	86580853	86581165	COL24A1
chr1	86581202	86581311	COL24A1
chr1	86581404	86581503	COL24A1
chr1	86590386	86590505	COL24A1
chr1	86590514	86590848	COL24A1
chr1	86590852	86591178	COL24A1
chr1	86591189	86591309	COL24A1
chr1	86591339	86591992	COL24A1
chr1	86611472	86611567	COL24A1
chr1	86611650	86611966	COL24A1
chr1	86621855	86622309	COL24A1
chr1	86622333	86622428	COL24A1
chr1	87797479	87797574	LMO4
chr1	87797593	87798138	LMO4
chr1	87798175	87798270	LMO4
chr1	87805156	87805320	LMO4
chr1	87805354	87805450	LMO4
chr1	87805479	87805574	LMO4
chr1	87805693	87805941	LMO4
chr1	87810420	87810644	LMO4
chr1	87810691	87810786	LMO4
chr1	100817110	100817457	CDC14A
chr1	100818417	100818630	CDC14A
chr1	100818660	100818768	CDC14A
chr1	100819155	100819529	CDC14A
chr1	100842976	100843248	CDC14A
chr1	100855972	100856071	CDC14A
chr1	100856155	100856498	CDC14A
chr1	100856605	100856700	CDC14A
chr1	100889552	100889929	CDC14A
chr1	100890031	100890126	CDC14A
chr1	100890166	100890264	CDC14A
chr1	100905302	100905639	CDC14A
chr1	100905706	100905804	CDC14A
chr1	100908363	100908624	CDC14A
chr1	100920732	100920827	CDC14A
chr1	100920874	100920999	CDC14A
chr1	100921002	100921120	CDC14A
chr1	100928040	100928261	CDC14A
chr1	100928273	100928546	CDC14A
chr1	100928608	100928703	CDC14A
chr1	100933354	100933800	CDC14A
chr1	100933821	100933924	CDC14A
chr1	100949406	100949567	CDC14A
chr1	100949769	100950168	CDC14A
chr1	100960090	100960207	CDC14A
chr1	100960375	100960482	CDC14A
chr1	100960483	100960712	CDC14A
chr1	100961357	100961478	CDC14A
chr1	100961509	100961712	CDC14A
chr1	100963173	100963268	CDC14A
chr1	100963393	100963544	CDC14A
chr1	100963556	100963830	CDC14A
chr1	100964268	100965059	CDC14A
chr1	100965072	100965230	CDC14A
chr1	100969981	100970080	CDC14A
chr1	100970293	100970511	CDC14A
chr1	100970521	100970661	CDC14A
chr1	100983743	100983905	CDC14A
chr1	100983970	100984065	CDC14A
chr1	103343213	103343870	COL11A1
chr1	103343879	103343974	COL11A1
chr1	103345134	103345668	COL11A1
chr1	103347016	103347111	COL11A1
chr1	103347161	103347439	COL11A1
chr1	103348583	103348680	COL11A1
chr1	103348681	103349056	COL11A1
chr1	103352273	103352800	COL11A1
chr1	103353968	103354067	COL11A1
chr1	103354098	103354298	COL11A1
chr1	103354305	103354581	COL11A1
chr1	103354919	103355194	COL11A1
chr1	103355217	103355312	COL11A1
chr1	103355406	103355501	COL11A1
chr1	103355860	103356178	COL11A1
chr1	103363472	103363567	COL11A1
chr1	103363609	103363707	COL11A1
chr1	103363710	103363756	COL11A1
chr1	103364170	103364727	COL11A1
chr1	103364884	103364979	COL11A1
chr1	103377585	103377894	COL11A1
chr1	103377915	103378010	COL11A1
chr1	103378779	103378874	COL11A1
chr1	103379145	103379387	COL11A1
chr1	103379468	103379563	COL11A1
chr1	103379820	103380061	COL11A1
chr1	103380108	103380424	COL11A1
chr1	103380430	103380525	COL11A1
chr1	103380834	103380929	COL11A1
chr1	103381099	103381450	COL11A1
chr1	103385730	103385958	COL11A1
chr1	103386712	103386864	COL11A1
chr1	103386978	103387228	COL11A1
chr1	103388566	103388778	COL11A1
chr1	103388795	103389091	COL11A1
chr1	103389192	103389287	COL11A1
chr1	103399821	103400013	COL11A1
chr1	103400095	103400190	COL11A1
chr1	103400557	103400674	COL11A1
chr1	103400752	103400847	COL11A1
chr1	103404443	103404710	COL11A1
chr1	103405658	103405754	COL11A1
chr1	103405839	103406030	COL11A1
chr1	103411982	103412077	COL11A1
chr1	103412199	103412599	COL11A1
chr1	103412759	103412854	COL11A1
chr1	103427000	103427095	COL11A1
chr1	103427215	103427466	COL11A1
chr1	103427467	103427962	COL11A1
chr1	103427967	103428062	COL11A1
chr1	103428113	103428422	COL11A1
chr1	103428477	103428587	COL11A1
chr1	103430917	103431200	COL11A1
chr1	103431253	103431351	COL11A1
chr1	103435453	103435548	COL11A1
chr1	103435675	103435875	COL11A1
chr1	103435902	103435997	COL11A1
chr1	103439992	103440087	COL11A1
chr1	103440136	103440231	COL11A1
chr1	103440242	103440538	COL11A1
chr1	103444142	103444610	COL11A1
chr1	103444620	103445093	COL11A1
chr1	103445200	103445295	COL11A1
chr1	103449622	103449792	COL11A1
chr1	103452959	103453054	COL11A1
chr1	103453155	103453479	COL11A1
chr1	103455005	103455205	COL11A1
chr1	103461371	103461450	COL11A1
chr1	103461565	103461660	COL11A1
chr1	103461798	103461895	COL11A1
chr1	103462513	103462611	COL11A1
chr1	103462618	103462831	COL11A1
chr1	103463844	103464013	COL11A1
chr1	103467275	103467497	COL11A1
chr1	103467500	103467595	COL11A1
chr1	103467880	103468467	COL11A1
chr1	103468556	103468651	COL11A1
chr1	103468698	103468928	COL11A1
chr1	103468979	103469119	COL11A1
chr1	103469191	103469286	COL11A1
chr1	103469815	103470347	COL11A1
chr1	103471307	103471968	COL11A1
chr1	103472034	103472129	COL11A1
chr1	103473909	103474136	COL11A1
chr1	103477785	103477883	COL11A1
chr1	103477888	103478189	COL11A1
chr1	103479981	103480164	COL11A1
chr1	103481042	103481480	COL11A1
chr1	103481580	103481675	COL11A1
chr1	103483284	103483494	COL11A1
chr1	103484028	103484127	COL11A1
chr1	103484155	103484250	COL11A1
chr1	103484273	103484498	COL11A1
chr1	103484502	103484597	COL11A1
chr1	103486970	103487065	COL11A1
chr1	103487216	103487452	COL11A1
chr1	103487471	103487566	COL11A1
chr1	103488197	103488339	COL11A1
chr1	103488345	103488633	COL11A1
chr1	103490862	103490958	COL11A1
chr1	103490998	103491234	COL11A1
chr1	103491243	103491467	COL11A1
chr1	103491477	103491690	COL11A1
chr1	103491693	103491791	COL11A1
chr1	103491890	103491986	COL11A1
chr1	103492193	103492288	COL11A1
chr1	103496422	103496537	COL11A1
chr1	103496575	103496887	COL11A1
chr1	103496923	103497086	COL11A1
chr1	103539828	103539927	COL11A1
chr1	103540125	103540417	COL11A1
chr1	103543822	103543918	COL11A1
chr1	103544073	103544331	COL11A1
chr1	103544341	103544453	COL11A1
chr1	103547956	103548089	COL11A1
chr1	103548117	103548231	COL11A1
chr1	103548244	103548589	COL11A1
chr1	103548748	103548855	COL11A1
chr1	103573283	103573379	COL11A1
chr1	103573491	103573926	COL11A1
chr1	109792523	109795972	CELSR2
chr1	109795992	109796102	CELSR2
chr1	109800828	109800923	CELSR2
chr1	109800926	109801898	CELSR2
chr1	109803246	109803341	CELSR2
chr1	109803476	109804597	CELSR2
chr1	109804656	109805147	CELSR2
chr1	109805170	109806035	CELSR2
chr1	109806156	109808032	CELSR2
chr1	109808061	109808156	CELSR2
chr1	109808191	109808588	CELSR2
chr1	109808592	109808961	CELSR2
chr1	109809751	109809846	CELSR2
chr1	109810052	109810788	CELSR2
chr1	109810822	109810921	CELSR2
chr1	109810990	109811085	CELSR2
chr1	109811138	109811816	CELSR2
chr1	109811822	109814446	CELSR2
chr1	109814477	109814591	CELSR2
chr1	109814615	109815628	CELSR2
chr1	109815642	109816367	CELSR2
chr1	109816454	109816765	CELSR2
chr1	109816787	109816882	CELSR2
chr1	115256236	115256648	NRAS
chr1	115256720	115256819	NRAS
chr1	115256840	115256935	NRAS
chr1	115258441	115258876	NRAS
chr1	115258888	115259007	NRAS
chr1	144852298	144852393	PDE4DIP
chr1	144852446	144852641	PDE4DIP
chr1	144854263	144854360	PDE4DIP
chr1	144854515	144854691	PDE4DIP
chr1	144855451	144855546	PDE4DIP
chr1	144855707	144855834	PDE4DIP
chr1	144856910	144856993	PDE4DIP
chr1	144857586	144857699	PDE4DIP
chr1	144857723	144857818	PDE4DIP
chr1	144857916	144858011	PDE4DIP
chr1	144859521	144859616	PDE4DIP
chr1	144859671	144859766	PDE4DIP
chr1	144859776	144859853	PDE4DIP
chr1	144859880	144860223	PDE4DIP
chr1	144863121	144863216	PDE4DIP
chr1	144863292	144863361	PDE4DIP
chr1	144863362	144863542	PDE4DIP
chr1	144864079	144864132	PDE4DIP
chr1	144864305	144864368	PDE4DIP
chr1	144865557	144865872	PDE4DIP
chr1	144865887	144866032	PDE4DIP
chr1	144866065	144866160	PDE4DIP
chr1	144866263	144866378	PDE4DIP
chr1	144866388	144866483	PDE4DIP
chr1	144866494	144866803	PDE4DIP
chr1	144867012	144867107	PDE4DIP
chr1	144867729	144868262	PDE4DIP
chr1	144868303	144868509	PDE4DIP
chr1	144871615	144872043	PDE4DIP
chr1	144872168	144872263	PDE4DIP
chr1	144873742	144874069	PDE4DIP
chr1	144874082	144874210	PDE4DIP
chr1	144874498	144874594	PDE4DIP
chr1	144874603	144875035	PDE4DIP
chr1	144875975	144876083	PDE4DIP
chr1	144876175	144876272	PDE4DIP
chr1	144876700	144876795	PDE4DIP
chr1	144876969	144877313	PDE4DIP
chr1	144878802	144879029	PDE4DIP
chr1	144879066	144879458	PDE4DIP
chr1	144879535	144879631	PDE4DIP
chr1	144879837	144879933	PDE4DIP
chr1	144880470	144880565	PDE4DIP
chr1	144880681	144881045	PDE4DIP
chr1	144881168	144881298	PDE4DIP
chr1	144881301	144881449	PDE4DIP
chr1	144881469	144881584	PDE4DIP
chr1	144881592	144881655	PDE4DIP
chr1	144881670	144881765	PDE4DIP
chr1	144882367	144882756	PDE4DIP
chr1	144882766	144883105	PDE4DIP
chr1	144885919	144886480	PDE4DIP
chr1	144886549	144886644	PDE4DIP
chr1	144890844	144891136	PDE4DIP
chr1	144892119	144892422	PDE4DIP
chr1	144892432	144892844	PDE4DIP
chr1	144902654	144902749	PDE4DIP
chr1	144902942	144903403	PDE4DIP
chr1	144904211	144904306	PDE4DIP
chr1	144904402	144904497	PDE4DIP
chr1	144904525	144904660	PDE4DIP
chr1	144904690	144904838	PDE4DIP
chr1	144904915	144905010	PDE4DIP
chr1	144905825	144905920	PDE4DIP
chr1	144905995	144906151	PDE4DIP
chr1	144906161	144906256	PDE4DIP
chr1	144906279	144906483	PDE4DIP
chr1	144909847	144910116	PDE4DIP
chr1	144911640	144911735	PDE4DIP
chr1	144911805	144912427	PDE4DIP
chr1	144915439	144915658	PDE4DIP
chr1	144915697	144915792	PDE4DIP
chr1	144915832	144915931	PDE4DIP
chr1	144916469	144916726	PDE4DIP
chr1	144916732	144916857	PDE4DIP
chr1	144917116	144917254	PDE4DIP
chr1	144917344	144917907	PDE4DIP
chr1	144917921	144918090	PDE4DIP
chr1	144918162	144918257	PDE4DIP
chr1	144918727	144918823	PDE4DIP
chr1	144918828	144918924	PDE4DIP
chr1	144918972	144919067	PDE4DIP
chr1	144919090	144919185	PDE4DIP
chr1	144921734	144922043	PDE4DIP
chr1	144922076	144922408	PDE4DIP
chr1	144922415	144922776	PDE4DIP
chr1	144923467	144923911	PDE4DIP
chr1	144923924	144924034	PDE4DIP
chr1	144930417	144931245	PDE4DIP
chr1	144931255	144931870	PDE4DIP
chr1	144931957	144932052	PDE4DIP
chr1	144946368	144946730	PDE4DIP
chr1	144946882	144946981	PDE4DIP
chr1	144955288	144955473	PDE4DIP
chr1	144994505	144994755	PDE4DIP
chr1	144994771	144994866	PDE4DIP
chr1	144994876	144995090	PDE4DIP
chr1	144995290	144995385	PDE4DIP
chr1	145013690	145013785	PDE4DIP
chr1	145013920	145014137	PDE4DIP
chr1	145014144	145014467	PDE4DIP
chr1	145015569	145015664	PDE4DIP
chr1	145015748	145016183	PDE4DIP
chr1	145016248	145016344	PDE4DIP
chr1	145017658	145017755	PDE4DIP
chr1	145017882	145018042	PDE4DIP
chr1	145018185	145018281	PDE4DIP
chr1	145020874	145020969	PDE4DIP
chr1	145021011	145021272	PDE4DIP
chr1	145038753	145038936	PDE4DIP
chr1	145038941	145039039	PDE4DIP
chr1	145039478	145039710	PDE4DIP
chr1	145074563	145074658	PDE4DIP
chr1	145074719	145075187	PDE4DIP
chr1	145075601	145075957	PDE4DIP
chr1	145438720	145439081	TXNIP
chr1	145439091	145439186	TXNIP
chr1	145439278	145439960	TXNIP
chr1	145439961	145441375	TXNIP
chr1	145441406	145441501	TXNIP
chr1	145507525	145507905	RBM8A
chr1	145507912	145508010	RBM8A
chr1	145508109	145508639	RBM8A
chr1	145508817	145508975	RBM8A
chr1	145508985	145509166	RBM8A
chr1	145576041	145576216	PIAS3
chr1	145577683	145577856	PIAS3
chr1	145577920	145578882	PIAS3
chr1	145578899	145579513	PIAS3
chr1	145579960	145580412	PIAS3
chr1	145580442	145580710	PIAS3
chr1	145580739	145580973	PIAS3
chr1	145581047	145581588	PIAS3
chr1	145583718	145584895	PIAS3
chr1	145585084	145585266	PIAS3
chr1	145585291	145585580	PIAS3
chr1	145585592	145585719	PIAS3
chr1	152079659	152079763	TCHH
chr1	152079784	152080304	TCHH
chr1	152080311	152080373	TCHH
chr1	152080381	152080444	TCHH
chr1	152080453	152080513	TCHH
chr1	152080690	152080757	TCHH
chr1	152080765	152080901	TCHH
chr1	152080980	152081115	TCHH
chr1	152081125	152081299	TCHH
chr1	152081322	152081420	TCHH
chr1	152081427	152081831	TCHH
chr1	152081858	152082157	TCHH
chr1	152082598	152082989	TCHH
chr1	152082999	152083097	TCHH
chr1	152083133	152083299	TCHH
chr1	152083306	152083566	TCHH
chr1	152083573	152083632	TCHH
chr1	152083637	152083956	TCHH
chr1	152083966	152084415	TCHH
chr1	152084679	152084832	TCHH
chr1	152084841	152085242	TCHH
chr1	152085248	152085583	TCHH
chr1	152085628	152085725	TCHH
chr1	152085803	152085898	TCHH
chr1	152086206	152086312	TCHH
chr1	152086329	152086806	TCHH
chr1	152322695	152322794	FLG2
chr1	152322822	152322921	FLG2
chr1	152323011	152323882	FLG2
chr1	152323886	152325284	FLG2
chr1	152325285	152325798	FLG2
chr1	152325807	152325903	FLG2
chr1	152325923	152326033	FLG2
chr1	152326074	152327164	FLG2
chr1	152327170	152327313	FLG2
chr1	152327325	152327626	FLG2
chr1	152327643	152327830	FLG2
chr1	152327855	152328064	FLG2
chr1	152328091	152328234	FLG2
chr1	152328297	152328392	FLG2
chr1	152328429	152328736	FLG2
chr1	152328746	152329991	FLG2
chr1	152329998	152330203	FLG2
chr1	152330213	152330364	FLG2
chr1	152331081	152331435	FLG2
chr1	152331508	152331606	FLG2
chr1	152331694	152331789	FLG2
chr1	152381867	152381962	CRNN
chr1	152382007	152383643	CRNN
chr1	152384459	152384913	CRNN
chr1	152748541	152748664	LCE1F
chr1	152748792	152749398	LCE1F
chr1	152749463	152749562	LCE1F
chr1	152856601	152856697	SMCP
chr1	152856711	152856991	SMCP
chr1	152856995	152857413	SMCP
chr1	152857485	152857580	SMCP
chr1	153028901	153029000	SPRR2A
chr1	153029088	153029183	SPRR2A
chr1	153233375	153233458	LOR
chr1	153233459	153233633	LOR
chr1	153233676	153233717	LOR
chr1	153233726	153233822	LOR
chr1	153233888	153234005	LOR
chr1	153234069	153234469	LOR
chr1	153270273	153270706	PGLYRP3
chr1	153270730	153270827	PGLYRP3
chr1	153270894	153270989	PGLYRP3
chr1	153271261	153271402	PGLYRP3
chr1	153271469	153271807	PGLYRP3
chr1	153271836	153271935	PGLYRP3
chr1	153272100	153272195	PGLYRP3
chr1	153274721	153274848	PGLYRP3
chr1	153274871	153274969	PGLYRP3
chr1	153274976	153275291	PGLYRP3
chr1	153276062	153276157	PGLYRP3
chr1	153276242	153276447	PGLYRP3
chr1	153276455	153276629	PGLYRP3
chr1	153276666	153276761	PGLYRP3
chr1	153277365	153277475	PGLYRP3
chr1	153277494	153277734	PGLYRP3
chr1	153279291	153279470	PGLYRP3
chr1	153279488	153279844	PGLYRP3
chr1	153282828	153282928	PGLYRP3
chr1	153282971	153283286	PGLYRP3
chr1	154540254	154540380	CHRNB2
chr1	154540464	154540738	CHRNB2
chr1	154540809	154540907	CHRNB2
chr1	154541561	154541656	CHRNB2
chr1	154541725	154542366	CHRNB2
chr1	154542435	154542539	CHRNB2
chr1	154542682	154542875	CHRNB2
chr1	154543077	154543172	CHRNB2
chr1	154543427	154543522	CHRNB2
chr1	154543614	154544764	CHRNB2
chr1	154544770	154544868	CHRNB2
chr1	154547903	154547998	CHRNB2
chr1	154548093	154548510	CHRNB2
chr1	154548575	154548726	CHRNB2
chr1	155869995	155870564	RIT1
chr1	155873880	155873975	RIT1
chr1	155873988	155874775	RIT1
chr1	155879810	155879998	RIT1
chr1	155880137	155880844	RIT1
chr1	155880898	155880993	RIT1
chr1	156254976	156255804	TMEM79
chr1	156255807	156256419	TMEM79
chr1	156260835	156260933	TMEM79
chr1	156261028	156261643	TMEM79
chr1	156436972	156437068	MEF2D
chr1	156437148	156437243	MEF2D
chr1	156437261	156437553	MEF2D
chr1	156437563	156438225	MEF2D
chr1	156438234	156438789	MEF2D
chr1	156438793	156438970	MEF2D
chr1	156444569	156444664	MEF2D
chr1	156444805	156445141	MEF2D
chr1	156446190	156446410	MEF2D
chr1	156446446	156446629	MEF2D
chr1	156446729	156447122	MEF2D
chr1	156447139	156447235	MEF2D
chr1	156448704	156448799	MEF2D
chr1	156448920	156449248	MEF2D
chr1	156449258	156449727	MEF2D
chr1	156449744	156449839	MEF2D
chr1	156450242	156450841	MEF2D
chr1	156450912	156451007	MEF2D
chr1	156451966	156452615	MEF2D
chr1	156452680	156452775	MEF2D
chr1	156452776	156452874	MEF2D
chr1	156452987	156453097	MEF2D
chr1	156453192	156453287	MEF2D
chr1	156698591	156698707	RRNAD1
chr1	156698800	156699098	RRNAD1
chr1	156701535	156702020	RRNAD1
chr1	156702023	156702352	RRNAD1
chr1	156702357	156702456	RRNAD1
chr1	156702462	156702572	RRNAD1
chr1	156702666	156703403	RRNAD1
chr1	156703437	156703619	RRNAD1
chr1	156703702	156704275	RRNAD1
chr1	156704338	156704436	RRNAD1
chr1	156705248	156705343	RRNAD1
chr1	156705385	156705791	RRNAD1
chr1	156706220	156706315	RRNAD1
chr1	156706334	156706713	RRNAD1
chr1	156706878	156706973	RRNAD1
chr1	157485309	157485742	FCRL5
chr1	157485799	157485894	FCRL5
chr1	157485895	157486020	FCRL5
chr1	157488018	157488117	FCRL5
chr1	157488170	157488668	FCRL5
chr1	157488867	157488962	FCRL5
chr1	157489156	157489252	FCRL5
chr1	157489437	157489615	FCRL5
chr1	157489859	157490014	FCRL5
chr1	157490052	157490533	FCRL5
chr1	157490697	157491190	FCRL5
chr1	157493730	157493827	FCRL5
chr1	157493959	157494196	FCRL5
chr1	157494200	157494447	FCRL5
chr1	157494500	157494691	FCRL5
chr1	157497127	157497852	FCRL5
chr1	157504143	157504747	FCRL5
chr1	157504864	157504963	FCRL5
chr1	157508590	157508956	FCRL5
chr1	157508999	157509306	FCRL5
chr1	157512502	157513028	FCRL5
chr1	157513030	157513125	FCRL5
chr1	157513137	157513232	FCRL5
chr1	157513734	157513829	FCRL5
chr1	157513852	157513986	FCRL5
chr1	157514024	157514557	FCRL5
chr1	157514560	157514739	FCRL5
chr1	157514754	157514972	FCRL5
chr1	157514985	157515138	FCRL5
chr1	157515995	157516127	FCRL5
chr1	157516229	157516324	FCRL5
chr1	157516465	157516649	FCRL5
chr1	157516650	157516942	FCRL5
chr1	157516946	157517349	FCRL5
chr1	157519199	157519454	FCRL5
chr1	157519510	157519606	FCRL5
chr1	157519730	157519825	FCRL5
chr1	157521970	157522245	FCRL5
chr1	157522287	157522384	FCRL5
chr1	157545098	157545244	FCRL4
chr1	157545256	157545610	FCRL4
chr1	157548046	157548532	FCRL4
chr1	157548580	157548838	FCRL4
chr1	157549964	157550323	FCRL4
chr1	157551132	157551227	FCRL4
chr1	157551250	157551515	FCRL4
chr1	157551519	157551614	FCRL4
chr1	157551649	157551744	FCRL4
chr1	157555560	157555655	FCRL4
chr1	157555842	157556194	FCRL4
chr1	157556203	157556396	FCRL4
chr1	157556495	157556590	FCRL4
chr1	157556954	157557474	FCRL4
chr1	157557494	157558027	FCRL4
chr1	157558237	157558333	FCRL4
chr1	157558815	157558912	FCRL4
chr1	157558941	157559036	FCRL4
chr1	157559046	157559311	FCRL4
chr1	157559351	157559492	FCRL4
chr1	157565872	157565967	FCRL4
chr1	157565988	157566222	FCRL4
chr1	157567387	157567483	FCRL4
chr1	157567539	157567829	FCRL4
chr1	158580965	158581361	SPTA1
chr1	158582394	158582489	SPTA1
chr1	158582550	158582880	SPTA1
chr1	158582923	158583018	SPTA1
chr1	158583374	158583766	SPTA1
chr1	158583879	158584208	SPTA1
chr1	158584589	158584684	SPTA1
chr1	158584929	158585241	SPTA1
chr1	158585311	158585406	SPTA1
chr1	158586991	158587086	SPTA1
chr1	158587241	158587495	SPTA1
chr1	158587650	158587748	SPTA1
chr1	158587755	158588057	SPTA1
chr1	158588698	158588793	SPTA1
chr1	158588844	158588939	SPTA1
chr1	158588942	158589221	SPTA1
chr1	158589684	158590437	SPTA1
chr1	158592610	158593217	SPTA1
chr1	158595512	158595607	SPTA1
chr1	158595815	158596172	SPTA1
chr1	158596317	158596412	SPTA1
chr1	158596490	158596927	SPTA1
chr1	158596934	158597041	SPTA1
chr1	158597337	158597693	SPTA1
chr1	158604168	158604338	SPTA1
chr1	158604341	158604618	SPTA1
chr1	158605487	158605981	SPTA1
chr1	158605988	158606083	SPTA1
chr1	158606105	158606311	SPTA1
chr1	158606329	158606657	SPTA1
chr1	158607647	158608136	SPTA1
chr1	158609242	158609841	SPTA1
chr1	158612136	158612670	SPTA1
chr1	158612692	158613371	SPTA1
chr1	158614027	158614325	SPTA1
chr1	158614757	158614855	SPTA1
chr1	158614865	158615430	SPTA1
chr1	158615489	158615584	SPTA1
chr1	158617121	158617782	SPTA1
chr1	158617940	158618035	SPTA1
chr1	158618116	158618257	SPTA1
chr1	158618276	158618499	SPTA1
chr1	158618501	158618609	SPTA1
chr1	158618638	158618733	SPTA1
chr1	158618751	158618846	SPTA1
chr1	158619447	158619559	SPTA1
chr1	158619583	158619857	SPTA1
chr1	158621029	158621360	SPTA1
chr1	158622055	158622705	SPTA1
chr1	158622760	158622964	SPTA1
chr1	158622990	158623386	SPTA1
chr1	158624107	158624670	SPTA1
chr1	158624699	158624797	SPTA1
chr1	158626177	158626589	SPTA1
chr1	158626623	158626718	SPTA1
chr1	158627064	158627650	SPTA1
chr1	158627704	158627799	SPTA1
chr1	158627816	158627911	SPTA1
chr1	158630807	158630917	SPTA1
chr1	158630985	158631322	SPTA1
chr1	158631593	158631688	SPTA1
chr1	158632403	158632859	SPTA1
chr1	158632982	158633118	SPTA1
chr1	158635831	158635927	SPTA1
chr1	158636025	158636388	SPTA1
chr1	158636465	158636561	SPTA1
chr1	158637397	158637492	SPTA1
chr1	158637564	158638050	SPTA1
chr1	158638871	158638966	SPTA1
chr1	158639074	158639674	SPTA1
chr1	158639709	158639805	SPTA1
chr1	158641028	158641347	SPTA1
chr1	158641701	158642158	SPTA1
chr1	158643736	158643831	SPTA1
chr1	158643944	158644578	SPTA1
chr1	158644773	158644868	SPTA1
chr1	158645814	158646253	SPTA1
chr1	158647154	158647249	SPTA1
chr1	158647270	158647365	SPTA1
chr1	158647437	158647727	SPTA1
chr1	158647743	158647964	SPTA1
chr1	158648007	158648368	SPTA1
chr1	158648394	158648489	SPTA1
chr1	158650135	158650706	SPTA1
chr1	158650989	158651140	SPTA1
chr1	158651234	158651588	SPTA1
chr1	158652929	158653028	SPTA1
chr1	158653066	158653393	SPTA1
chr1	158653561	158653656	SPTA1
chr1	158654722	158654817	SPTA1
chr1	158654826	158655359	SPTA1
chr1	158655463	158655558	SPTA1
chr1	158655995	158656094	SPTA1
chr1	158656183	158656415	SPTA1
chr1	158656591	158656686	SPTA1
chr1	160085527	160085792	ATP1A2
chr1	160085897	160085992	ATP1A2
chr1	160090454	160090549	ATP1A2
chr1	160090580	160090828	ATP1A2
chr1	160090836	160091115	ATP1A2
chr1	160091116	160091211	ATP1A2
chr1	160092745	160093325	ATP1A2
chr1	160093422	160093926	ATP1A2
chr1	160093933	160094282	ATP1A2
chr1	160094755	160094851	ATP1A2
chr1	160094856	160095231	ATP1A2
chr1	160097112	160097720	ATP1A2
chr1	160098298	160098574	ATP1A2
chr1	160098654	160099099	ATP1A2
chr1	160099113	160099284	ATP1A2
chr1	160099385	160099480	ATP1A2
chr1	160099511	160099610	ATP1A2
chr1	160099734	160100550	ATP1A2
chr1	160104196	160104531	ATP1A2
chr1	160104565	160104661	ATP1A2
chr1	160104712	160104807	ATP1A2
chr1	160104835	160106453	ATP1A2
chr1	160106475	160106754	ATP1A2
chr1	160106756	160106912	ATP1A2
chr1	160109201	160109444	ATP1A2
chr1	160109452	160109673	ATP1A2
chr1	160109696	160109836	ATP1A2
chr1	160109887	160109997	ATP1A2
chr1	160110879	160110974	ATP1A2
chr1	160111030	160111155	ATP1A2
chr1	160111293	160111388	ATP1A2
chr1	160111453	160111548	ATP1A2
chr1	161091690	161092371	DEDD
chr1	161092388	161092498	DEDD
chr1	161092581	161092676	DEDD
chr1	161092754	161093151	DEDD
chr1	161093348	161093443	DEDD
chr1	161093502	161094451	DEDD
chr1	166826809	166827071	TADA1
chr1	166827098	166827610	TADA1
chr1	166827650	166827745	TADA1
chr1	166829048	166829143	TADA1
chr1	166829344	166829497	TADA1
chr1	166829506	166829657	TADA1
chr1	166831253	166831668	TADA1
chr1	166831695	166831790	TADA1
chr1	166832739	166832837	TADA1
chr1	166832895	166833314	TADA1
chr1	166838518	166838814	TADA1
chr1	166838824	166838919	TADA1
chr1	166838926	166839218	TADA1
chr1	166845281	166845679	TADA1
chr1	169075627	169075722	ATP1B1
chr1	169075820	169075915	ATP1B1
chr1	169075969	169076318	ATP1B1
chr1	169076324	169076522	ATP1B1
chr1	169079571	169079744	ATP1B1
chr1	169079765	169080037	ATP1B1
chr1	169080049	169080162	ATP1B1
chr1	169080477	169080917	ATP1B1
chr1	169080923	169081019	ATP1B1
chr1	169093720	169093815	ATP1B1
chr1	169093993	169094416	ATP1B1
chr1	169094447	169094546	ATP1B1
chr1	169096260	169096716	ATP1B1
chr1	169096766	169096923	ATP1B1
chr1	169099092	169099418	ATP1B1
chr1	169099653	169099748	ATP1B1
chr1	169100432	169100945	ATP1B1
chr1	173155523	173156168	TNFSF4
chr1	173156176	173156334	TNFSF4
chr1	173157565	173157772	TNFSF4
chr1	173174424	173174610	TNFSF4
chr1	173174656	173174751	TNFSF4
chr1	173175806	173175905	TNFSF4
chr1	173176021	173176118	TNFSF4
chr1	173176122	173176548	TNFSF4
chr1	173176644	173176739	TNFSF4
chr1	175292306	175292741	TNR
chr1	175292844	175292939	TNR
chr1	175293358	175293885	TNR
chr1	175293952	175294047	TNR
chr1	175299093	175299559	TNR
chr1	175304627	175304765	TNR
chr1	175304773	175305214	TNR
chr1	175306431	175306526	TNR
chr1	175306572	175306896	TNR
chr1	175323309	175323413	TNR
chr1	175323458	175323787	TNR
chr1	175323829	175323924	TNR
chr1	175324465	175324986	TNR
chr1	175325188	175325766	TNR
chr1	175328699	175328931	TNR
chr1	175329004	175329104	TNR
chr1	175331605	175332047	TNR
chr1	175332094	175332189	TNR
chr1	175332498	175332664	TNR
chr1	175332727	175333105	TNR
chr1	175333190	175333286	TNR
chr1	175333786	175333972	TNR
chr1	175334048	175334518	TNR
chr1	175334603	175334732	TNR
chr1	175334738	175335375	TNR
chr1	175335413	175335508	TNR
chr1	175336270	175336560	TNR
chr1	175348594	175348803	TNR
chr1	175348806	175348904	TNR
chr1	175348906	175349040	TNR
chr1	175354901	175354999	TNR
chr1	175355056	175355259	TNR
chr1	175355262	175355602	TNR
chr1	175360190	175360715	TNR
chr1	175362695	175363241	TNR
chr1	175365410	175366147	TNR
chr1	175372096	175372894	TNR
chr1	175373090	175373185	TNR
chr1	175375180	175376059	TNR
chr1	177198890	177199388	BRINP2
chr1	177199555	177199650	BRINP2
chr1	177224904	177225432	BRINP2
chr1	177226017	177226112	BRINP2
chr1	177226158	177226705	BRINP2
chr1	177242459	177242821	BRINP2
chr1	177243104	177243199	BRINP2
chr1	177245223	177245883	BRINP2
chr1	177247598	177248013	BRINP2
chr1	177249370	177250776	BRINP2
chr1	180882152	180882279	KIAA1614
chr1	180882311	180882588	KIAA1614
chr1	180885008	180885103	KIAA1614
chr1	180885198	180886282	KIAA1614
chr1	180886284	180886379	KIAA1614
chr1	180886494	180886589	KIAA1614
chr1	180886923	180887146	KIAA1614
chr1	180887239	180887334	KIAA1614
chr1	180897090	180897185	KIAA1614
chr1	180897197	180897296	KIAA1614
chr1	180897318	180897460	KIAA1614
chr1	180897464	180897891	KIAA1614
chr1	180897892	180897987	KIAA1614
chr1	180904037	180905472	KIAA1614
chr1	180905477	180905965	KIAA1614
chr1	180907404	180907499	KIAA1614
chr1	180907594	180907971	KIAA1614
chr1	180907975	180908154	KIAA1614
chr1	180910125	180910557	KIAA1614
chr1	180913209	180913305	KIAA1614
chr1	180913441	180913711	KIAA1614
chr1	180913967	180914065	KIAA1614
chr1	180914257	180914778	KIAA1614
chr1	185703661	185703803	HMCN1
chr1	185703870	185704289	HMCN1
chr1	185815114	185815369	HMCN1
chr1	185833192	185833287	HMCN1
chr1	185833468	185833872	HMCN1
chr1	185834628	185834723	HMCN1
chr1	185834930	185835086	HMCN1
chr1	185835218	185835313	HMCN1
chr1	185878224	185878741	HMCN1
chr1	185880441	185880536	HMCN1
chr1	185880674	185880901	HMCN1
chr1	185880921	185881164	HMCN1
chr1	185891316	185891740	HMCN1
chr1	185892428	185892905	HMCN1
chr1	185893949	185894501	HMCN1
chr1	185897420	185897839	HMCN1
chr1	185897961	185898100	HMCN1
chr1	185902267	185902370	HMCN1
chr1	185902574	185902832	HMCN1
chr1	185902842	185903052	HMCN1
chr1	185903238	185903333	HMCN1
chr1	185931458	185932028	HMCN1
chr1	185932140	185932238	HMCN1
chr1	185932477	185932575	HMCN1
chr1	185932645	185932740	HMCN1
chr1	185932759	185933208	HMCN1
chr1	185933414	185933509	HMCN1
chr1	185934625	185934720	HMCN1
chr1	185934784	185935279	HMCN1
chr1	185939186	185939284	HMCN1
chr1	185939362	185939819	HMCN1
chr1	185946778	185947270	HMCN1
chr1	185947292	185947389	HMCN1
chr1	185949968	185950285	HMCN1
chr1	185951266	185951504	HMCN1
chr1	185951521	185951616	HMCN1
chr1	185951634	185951729	HMCN1
chr1	185953064	185953159	HMCN1
chr1	185953222	185953541	HMCN1
chr1	185953554	185953664	HMCN1
chr1	185956207	185956342	HMCN1
chr1	185956520	185956786	HMCN1
chr1	185958178	185958273	HMCN1
chr1	185958344	185958443	HMCN1
chr1	185958548	185958861	HMCN1
chr1	185958866	185958961	HMCN1
chr1	185959156	185959258	HMCN1
chr1	185959326	185959775	HMCN1
chr1	185962193	185962569	HMCN1
chr1	185962706	185962856	HMCN1
chr1	185963880	185964440	HMCN1
chr1	185964453	185964548	HMCN1
chr1	185966092	185966188	HMCN1
chr1	185966470	185966752	HMCN1
chr1	185966918	185967109	HMCN1
chr1	185968933	185969028	HMCN1
chr1	185969068	185969166	HMCN1
chr1	185969167	185969505	HMCN1
chr1	185970024	185970119	HMCN1
chr1	185970326	185970976	HMCN1
chr1	185971230	185971328	HMCN1
chr1	185972580	185972675	HMCN1
chr1	185972685	185972780	HMCN1
chr1	185972840	185973058	HMCN1
chr1	185973249	185973344	HMCN1
chr1	185975873	185975968	HMCN1
chr1	185976153	185976649	HMCN1
chr1	185976681	185976776	HMCN1
chr1	185984198	185984780	HMCN1
chr1	185984822	185984917	HMCN1
chr1	185984921	185985488	HMCN1
chr1	185985657	185985752	HMCN1
chr1	185985879	185986003	HMCN1
chr1	185986005	185986143	HMCN1
chr1	185986151	185986285	HMCN1
chr1	185986820	185986915	HMCN1
chr1	185987033	185987129	HMCN1
chr1	185987150	185987691	HMCN1
chr1	185988432	185988528	HMCN1
chr1	185988590	185988685	HMCN1
chr1	185988702	185988938	HMCN1
chr1	185992002	185992386	HMCN1
chr1	185992407	185992502	HMCN1
chr1	186007020	186007223	HMCN1
chr1	186007269	186007364	HMCN1
chr1	186007503	186007599	HMCN1
chr1	186007894	186008056	HMCN1
chr1	186008057	186008258	HMCN1
chr1	186008410	186008505	HMCN1
chr1	186008667	186008766	HMCN1
chr1	186008769	186009007	HMCN1
chr1	186009010	186009177	HMCN1
chr1	186009740	186009835	HMCN1
chr1	186009953	186010533	HMCN1
chr1	186014477	186014576	HMCN1
chr1	186014759	186015145	HMCN1
chr1	186017446	186017541	HMCN1
chr1	186017785	186018169	HMCN1
chr1	186021979	186022223	HMCN1
chr1	186022323	186022418	HMCN1
chr1	186022617	186022712	HMCN1
chr1	186022761	186023041	HMCN1
chr1	186023060	186023208	HMCN1
chr1	186023224	186023319	HMCN1
chr1	186024310	186024416	HMCN1
chr1	186024444	186024563	HMCN1
chr1	186024569	186024906	HMCN1
chr1	186024936	186025046	HMCN1
chr1	186025050	186025152	HMCN1
chr1	186026065	186026642	HMCN1
chr1	186030908	186031237	HMCN1
chr1	186031322	186031420	HMCN1
chr1	186031465	186031739	HMCN1
chr1	186034243	186034662	HMCN1
chr1	186036795	186036891	HMCN1
chr1	186036976	186037333	HMCN1
chr1	186038652	186039079	HMCN1
chr1	186039358	186039453	HMCN1
chr1	186039521	186039673	HMCN1
chr1	186039674	186039975	HMCN1
chr1	186040108	186040294	HMCN1
chr1	186043815	186044097	HMCN1
chr1	186045184	186045279	HMCN1
chr1	186045360	186045854	HMCN1
chr1	186047021	186047486	HMCN1
chr1	186047518	186047613	HMCN1
chr1	186050266	186050710	HMCN1
chr1	186051813	186052189	HMCN1
chr1	186055240	186055668	HMCN1
chr1	186055682	186055802	HMCN1
chr1	186056113	186056208	HMCN1
chr1	186056223	186056942	HMCN1
chr1	186056944	186057471	HMCN1
chr1	186057559	186057735	HMCN1
chr1	186057748	186057955	HMCN1
chr1	186059552	186059647	HMCN1
chr1	186059656	186060070	HMCN1
chr1	186060304	186060399	HMCN1
chr1	186061990	186062085	HMCN1
chr1	186062172	186062373	HMCN1
chr1	186062380	186062426	HMCN1
chr1	186062507	186062718	HMCN1
chr1	186063249	186063582	HMCN1
chr1	186063617	186063712	HMCN1
chr1	186064046	186064141	HMCN1
chr1	186064241	186064769	HMCN1
chr1	186072354	186072940	HMCN1
chr1	186072943	186073039	HMCN1
chr1	186075708	186075804	HMCN1
chr1	186075841	186076207	HMCN1
chr1	186077406	186077869	HMCN1
chr1	186077933	186078028	HMCN1
chr1	186081540	186081635	HMCN1
chr1	186081810	186082177	HMCN1
chr1	186082360	186082455	HMCN1
chr1	186082964	186083339	HMCN1
chr1	186083420	186083515	HMCN1
chr1	186083552	186083648	HMCN1
chr1	186083658	186084580	HMCN1
chr1	186084589	186084687	HMCN1
chr1	186085978	186086859	HMCN1
chr1	186087067	186087200	HMCN1
chr1	186088156	186089523	HMCN1
chr1	186091822	186091985	HMCN1
chr1	186091994	186092510	HMCN1
chr1	186092519	186092614	HMCN1
chr1	186094418	186094517	HMCN1
chr1	186094672	186094930	HMCN1
chr1	186097205	186097477	HMCN1
chr1	186097539	186097634	HMCN1
chr1	186098859	186099366	HMCN1
chr1	186099452	186099926	HMCN1
chr1	186100026	186100121	HMCN1
chr1	186101053	186101148	HMCN1
chr1	186101354	186101669	HMCN1
chr1	186105602	186106132	HMCN1
chr1	186106377	186107164	HMCN1
chr1	186107321	186107416	HMCN1
chr1	186113229	186113903	HMCN1
chr1	186114289	186115196	HMCN1
chr1	186115221	186115316	HMCN1
chr1	186120182	186120338	HMCN1
chr1	186120406	186120648	HMCN1
chr1	186120663	186120936	HMCN1
chr1	186120943	186121039	HMCN1
chr1	186121660	186121756	HMCN1
chr1	186121800	186122116	HMCN1
chr1	186122287	186122469	HMCN1
chr1	186122676	186123091	HMCN1
chr1	186123098	186123184	HMCN1
chr1	186123233	186123328	HMCN1
chr1	186133935	186134157	HMCN1
chr1	186134159	186134440	HMCN1
chr1	186134585	186134681	HMCN1
chr1	186135014	186135596	HMCN1
chr1	186135623	186136153	HMCN1
chr1	186136283	186136378	HMCN1
chr1	186140306	186140402	HMCN1
chr1	186140410	186140646	HMCN1
chr1	186140899	186141071	HMCN1
chr1	186141097	186141350	HMCN1
chr1	186143363	186143459	HMCN1
chr1	186143523	186143869	HMCN1
chr1	186143993	186144088	HMCN1
chr1	186147351	186147978	HMCN1
chr1	186148110	186148205	HMCN1
chr1	186150898	186150993	HMCN1
chr1	186151162	186151257	HMCN1
chr1	186151269	186151428	HMCN1
chr1	186156779	186156917	HMCN1
chr1	186156941	186157314	HMCN1
chr1	186157323	186157452	HMCN1
chr1	186158275	186158370	HMCN1
chr1	186158420	186159157	HMCN1
chr1	186643120	186643215	PTGS2
chr1	186643284	186644012	PTGS2
chr1	186644079	186644174	PTGS2
chr1	186644337	186644434	PTGS2
chr1	186644444	186644539	PTGS2
chr1	186644591	186644686	PTGS2
chr1	186644856	186644951	PTGS2
chr1	186644980	186645136	PTGS2
chr1	186645175	186645389	PTGS2
chr1	186645481	186645658	PTGS2
chr1	186645739	186646036	PTGS2
chr1	186646671	186646974	PTGS2
chr1	186647043	186647616	PTGS2
chr1	186647635	186647730	PTGS2
chr1	186647834	186648018	PTGS2
chr1	186648085	186648208	PTGS2
chr1	186648217	186648467	PTGS2
chr1	186648473	186648574	PTGS2
chr1	186649210	186649482	PTGS2
chr1	197237226	197237321	CRB1
chr1	197237373	197237547	CRB1
chr1	197237550	197237691	CRB1
chr1	197237860	197237955	CRB1
chr1	197297365	197298307	CRB1
chr1	197313226	197313336	CRB1
chr1	197313357	197313779	CRB1
chr1	197313800	197313895	CRB1
chr1	197316304	197316722	CRB1
chr1	197325903	197326321	CRB1
chr1	197389901	197389997	CRB1
chr1	197390030	197390892	CRB1
chr1	197390900	197391256	CRB1
chr1	197391262	197391357	CRB1
chr1	197396482	197397183	CRB1
chr1	197397194	197397289	CRB1
chr1	197398025	197398128	CRB1
chr1	197398132	197398271	CRB1
chr1	197398338	197398593	CRB1
chr1	197398677	197398909	CRB1
chr1	197403592	197403724	CRB1
chr1	197403742	197404970	CRB1
chr1	197407450	197408114	CRB1
chr1	197410935	197411031	CRB1
chr1	197411135	197411230	CRB1
chr1	197411231	197411679	CRB1
chr1	197446496	197447092	CRB1
chr1	197447106	197447201	CRB1
chr1	201008839	201008934	CACNA1S
chr1	201008936	201009069	CACNA1S
chr1	201009070	201009708	CACNA1S
chr1	201009749	201009993	CACNA1S
chr1	201010385	201010480	CACNA1S
chr1	201010498	201010870	CACNA1S
chr1	201010878	201010977	CACNA1S
chr1	201012141	201012236	CACNA1S
chr1	201012387	201012792	CACNA1S
chr1	201013264	201013709	CACNA1S
chr1	201016101	201016980	CACNA1S
chr1	201017068	201017163	CACNA1S
chr1	201017619	201017880	CACNA1S
chr1	201018086	201018380	CACNA1S
chr1	201019275	201019374	CACNA1S
chr1	201019396	201019826	CACNA1S
chr1	201019837	201019946	CACNA1S
chr1	201020071	201020455	CACNA1S
chr1	201020498	201020593	CACNA1S
chr1	201021448	201021543	CACNA1S
chr1	201021557	201021856	CACNA1S
chr1	201022084	201022227	CACNA1S
chr1	201022238	201022902	CACNA1S
chr1	201023465	201023560	CACNA1S
chr1	201023563	201023967	CACNA1S
chr1	201023994	201024089	CACNA1S
chr1	201027356	201027725	CACNA1S
chr1	201027775	201027873	CACNA1S
chr1	201027990	201028556	CACNA1S
chr1	201029476	201029641	CACNA1S
chr1	201029665	201030061	CACNA1S
chr1	201030159	201030255	CACNA1S
chr1	201030306	201030577	CACNA1S
chr1	201030587	201030770	CACNA1S
chr1	201030948	201031448	CACNA1S
chr1	201031492	201031801	CACNA1S
chr1	201034626	201034864	CACNA1S
chr1	201034866	201035138	CACNA1S
chr1	201035144	201035239	CACNA1S
chr1	201035278	201035469	CACNA1S
chr1	201035692	201035787	CACNA1S
chr1	201035797	201035892	CACNA1S
chr1	201035922	201036262	CACNA1S
chr1	201038123	201038371	CACNA1S
chr1	201038372	201038470	CACNA1S
chr1	201038518	201038894	CACNA1S
chr1	201039259	201039680	CACNA1S
chr1	201041810	201042161	CACNA1S
chr1	201042442	201042537	CACNA1S
chr1	201042621	201042947	CACNA1S
chr1	201042987	201043157	CACNA1S
chr1	201043556	201043904	CACNA1S
chr1	201043978	201044073	CACNA1S
chr1	201044430	201044910	CACNA1S
chr1	201045772	201045867	CACNA1S
chr1	201045916	201046424	CACNA1S
chr1	201046427	201046522	CACNA1S
chr1	201046704	201046799	CACNA1S
chr1	201046913	201047420	CACNA1S
chr1	201051938	201052033	CACNA1S
chr1	201052129	201052576	CACNA1S
chr1	201052580	201052730	CACNA1S
chr1	201053698	201053804	CACNA1S
chr1	201054005	201054341	CACNA1S
chr1	201054355	201054450	CACNA1S
chr1	201054500	201054846	CACNA1S
chr1	201054903	201054998	CACNA1S
chr1	201056748	201057120	CACNA1S
chr1	201057211	201057306	CACNA1S
chr1	201058085	201058180	CACNA1S
chr1	201058312	201058768	CACNA1S
chr1	201060541	201060721	CACNA1S
chr1	201060735	201060955	CACNA1S
chr1	201061011	201061343	CACNA1S
chr1	201061431	201061527	CACNA1S
chr1	201062896	201063269	CACNA1S
chr1	201079142	201079240	CACNA1S
chr1	201079260	201079478	CACNA1S
chr1	201081175	201081270	CACNA1S
chr1	201081300	201081684	CACNA1S
chr1	201081699	201081795	CACNA1S
chr1	203185878	203186542	CHIT1
chr1	203186615	203186710	CHIT1
chr1	203186775	203187321	CHIT1
chr1	203187363	203187494	CHIT1
chr1	203188023	203188118	CHIT1
chr1	203188161	203188609	CHIT1
chr1	203188614	203189065	CHIT1
chr1	203189071	203189243	CHIT1
chr1	203190974	203191088	CHIT1
chr1	203191249	203191589	CHIT1
chr1	203192216	203192904	CHIT1
chr1	203194083	203194297	CHIT1
chr1	203194304	203194440	CHIT1
chr1	203194510	203194668	CHIT1
chr1	203194713	203195285	CHIT1
chr1	203197531	203197866	CHIT1
chr1	203198567	203198894	CHIT1
chr1	203198898	203198996	CHIT1
chr1	203199101	203199196	CHIT1
chr1	203452205	203452836	PRELP
chr1	203452849	203453146	PRELP
chr1	203453148	203453403	PRELP
chr1	203453419	203453514	PRELP
chr1	203455539	203456164	PRELP
chr1	203464751	203464846	OPTC
chr1	203464953	203465514	OPTC
chr1	203465897	203465996	OPTC
chr1	203466032	203466339	OPTC
chr1	203466581	203466676	OPTC
chr1	203467674	203468141	OPTC
chr1	203468171	203468266	OPTC
chr1	203468580	203469017	OPTC
chr1	203471843	203472234	OPTC
chr1	203472243	203472338	OPTC
chr1	203472473	203473074	OPTC
chr1	205306377	205306472	KLHDC8A
chr1	205306481	205306776	KLHDC8A
chr1	205306834	205306929	KLHDC8A
chr1	205307416	205307882	KLHDC8A
chr1	205307906	205308001	KLHDC8A
chr1	205308179	205309101	KLHDC8A
chr1	205312244	205312947	KLHDC8A
chr1	205325500	205325595	KLHDC8A
chr1	205325615	205325788	KLHDC8A
chr1	215798805	215798900	USH2A
chr1	215798958	215799430	USH2A
chr1	215802054	215802166	USH2A
chr1	215802170	215802614	USH2A
chr1	215802621	215802717	USH2A
chr1	215803375	215803470	USH2A
chr1	215803479	215803706	USH2A
chr1	215803988	215804083	USH2A
chr1	215807675	215808177	USH2A
chr1	215808197	215808292	USH2A
chr1	215812192	215812287	USH2A
chr1	215812385	215812642	USH2A
chr1	215812654	215812749	USH2A
chr1	215813669	215814138	USH2A
chr1	215820715	215821217	USH2A
chr1	215821670	215822335	USH2A
chr1	215822410	215822509	USH2A
chr1	215823522	215823621	USH2A
chr1	215823813	215824277	USH2A
chr1	215824280	215824435	USH2A
chr1	215844172	215844725	USH2A
chr1	215847137	215847232	USH2A
chr1	215847321	215849027	USH2A
chr1	215849185	215849280	USH2A
chr1	215853330	215853835	USH2A
chr1	215853836	215853974	USH2A
chr1	215854075	215854170	USH2A
chr1	215901212	215901907	USH2A
chr1	215914299	215914394	USH2A
chr1	215914558	215914653	USH2A
chr1	215914686	215914781	USH2A
chr1	215914791	215914886	USH2A
chr1	215916319	215916414	USH2A
chr1	215916467	215916952	USH2A
chr1	215931789	215931887	USH2A
chr1	215931888	215932175	USH2A
chr1	215932187	215932282	USH2A
chr1	215932915	215933418	USH2A
chr1	215939827	215940287	USH2A
chr1	215940496	215940591	USH2A
chr1	215952855	215953459	USH2A
chr1	215953547	215953677	USH2A
chr1	215954938	215955037	USH2A
chr1	215955105	215955200	USH2A
chr1	215955239	215955643	USH2A
chr1	215955749	215955939	USH2A
chr1	215955993	215956333	USH2A
chr1	215956367	215956504	USH2A
chr1	215959869	215960320	USH2A
chr1	215960333	215960481	USH2A
chr1	215963078	215963174	USH2A
chr1	215963231	215963667	USH2A
chr1	215963672	215963857	USH2A
chr1	215963874	215963969	USH2A
chr1	215972134	215972611	USH2A
chr1	215986855	215986950	USH2A
chr1	215986952	215987316	USH2A
chr1	215987338	215987433	USH2A
chr1	215990215	215990713	USH2A
chr1	215990812	215990939	USH2A
chr1	216011308	216011614	USH2A
chr1	216017424	216017596	USH2A
chr1	216017597	216018005	USH2A
chr1	216018021	216018117	USH2A
chr1	216019132	216019497	USH2A
chr1	216040237	216040424	USH2A
chr1	216040425	216040625	USH2A
chr1	216040734	216040829	USH2A
chr1	216050952	216051341	USH2A
chr1	216051542	216051637	USH2A
chr1	216051783	216051878	USH2A
chr1	216051993	216052502	USH2A
chr1	216061536	216061709	USH2A
chr1	216061718	216062232	USH2A
chr1	216062236	216062565	USH2A
chr1	216073134	216073307	USH2A
chr1	216073316	216073661	USH2A
chr1	216073728	216073861	USH2A
chr1	216073971	216074347	USH2A
chr1	216074392	216074487	USH2A
chr1	216074639	216074734	USH2A
chr1	216107600	216107695	USH2A
chr1	216107740	216107835	USH2A
chr1	216107856	216108147	USH2A
chr1	216108155	216108284	USH2A
chr1	216138500	216139011	USH2A
chr1	216143812	216144221	USH2A
chr1	216144274	216144369	USH2A
chr1	216144450	216144545	USH2A
chr1	216166243	216166721	USH2A
chr1	216172071	216172519	USH2A
chr1	216172532	216172627	USH2A
chr1	216173383	216173478	USH2A
chr1	216173644	216173973	USH2A
chr1	216219659	216220128	USH2A
chr1	216220185	216220280	USH2A
chr1	216221558	216221653	USH2A
chr1	216221760	216221911	USH2A
chr1	216221915	216222053	USH2A
chr1	216222089	216222345	USH2A
chr1	216243175	216243274	USH2A
chr1	216243303	216243788	USH2A
chr1	216243811	216243999	USH2A
chr1	216245920	216246095	USH2A
chr1	216246146	216246714	USH2A
chr1	216251384	216251877	USH2A
chr1	216256771	216257062	USH2A
chr1	216257267	216257363	USH2A
chr1	216257908	216258372	USH2A
chr1	216259730	216259825	USH2A
chr1	216259938	216260216	USH2A
chr1	216260272	216260367	USH2A
chr1	216260483	216260578	USH2A
chr1	216261917	216262012	USH2A
chr1	216262024	216262119	USH2A
chr1	216262260	216262619	USH2A
chr1	216270007	216270102	USH2A
chr1	216270248	216270343	USH2A
chr1	216270370	216270541	USH2A
chr1	216270554	216270694	USH2A
chr1	216270749	216270847	USH2A
chr1	216348240	216348336	USH2A
chr1	216348434	216348530	USH2A
chr1	216348558	216348918	USH2A
chr1	216348919	216349014	USH2A
chr1	216349104	216349250	USH2A
chr1	216363383	216363900	USH2A
chr1	216364003	216364098	USH2A
chr1	216369795	216369912	USH2A
chr1	216369915	216370010	USH2A
chr1	216370192	216370287	USH2A
chr1	216370307	216370402	USH2A
chr1	216371522	216371971	USH2A
chr1	216372064	216372162	USH2A
chr1	216372760	216373601	USH2A
chr1	216373645	216373740	USH2A
chr1	216373756	216373855	USH2A
chr1	216380198	216380293	USH2A
chr1	216380352	216380470	USH2A
chr1	216380514	216380942	USH2A
chr1	216381017	216381112	USH2A
chr1	216390474	216391021	USH2A
chr1	216405141	216405645	USH2A
chr1	216405664	216405759	USH2A
chr1	216419740	216420195	USH2A
chr1	216420200	216420740	USH2A
chr1	216420888	216420983	USH2A
chr1	216424070	216424424	USH2A
chr1	216424426	216424490	USH2A
chr1	216462511	216462825	USH2A
chr1	216465387	216465787	USH2A
chr1	216465794	216465919	USH2A
chr1	216465977	216466072	USH2A
chr1	216494949	216495044	USH2A
chr1	216495127	216495299	USH2A
chr1	216495308	216495403	USH2A
chr1	216496372	216496467	USH2A
chr1	216496664	216497131	USH2A
chr1	216497228	216497581	USH2A
chr1	216497587	216497757	USH2A
chr1	216498460	216498590	USH2A
chr1	216498597	216499066	USH2A
chr1	216499179	216499277	USH2A
chr1	216500877	216501150	USH2A
chr1	216538063	216538161	USH2A
chr1	216538220	216538454	USH2A
chr1	216538472	216538567	USH2A
chr1	216538611	216538707	USH2A
chr1	216591598	216591756	USH2A
chr1	216591763	216592268	USH2A
chr1	216594912	216595042	USH2A
chr1	216595053	216595867	USH2A
chr1	217804594	217804921	SPATA17
chr1	217821852	217821947	SPATA17
chr1	217822033	217822128	SPATA17
[truncated: 18,955 more rows]
